# Supplementary material for: Glycemic control and fetal growth of women with diabetes mellitus and subsequent hypertensive disorders of pregnancy
Source: PLoS One. 2020 Mar 16;15(3):e0230488. doi: 10.1371/journal.pone.0230488 (PMC7075561; doi:10.1371/journal.pone.0230488)
Supplement: S1 Data — (XLSX) [file pone.0230488.s001.xlsx]

## Sheet: ★★★DM 北大＋市立2011
No	DM Type	Group 5	HbA1c ≧6.2％ at 1st trimester	HbA1c ≧6.8％ at 1st trimester	HbA1c ≧7.2％ at 1st trimester	Inslin therapy before pregnancy	Inslin therapy before pregnancy≧ 10 IU	Age	Age≧35	Height	Body weight before pregnancy	BMI before pregnancy	BMi≧ 25 before pregnancy	Body weight at delivery	BMI at delivery	BMI ≧30 at delivery	Body weight gain during pregnancy	BMI gain during pregnancy	Previous delivaries	Primipara	Gestational weeks at delivery	Delivery mode	DM retinopathy	DM nephropathy	Stillbirts or early neonataldeath	Abnormality of infant	Birthweight	Gender of infant	Birthweight≧4000g	Birthweight≧3500g	Birthweight<2500g	Aps at 5'	Birthweight SD	AFD/HFD/LFD	FGR	Theapy of DM before pregnancy	Theapy of DM during pregnancy	Insulin dosage at 1st trimester	Insulin dosage at delivery	Insulin dosage gain during pregnancy	HDP/CH/No	preeclampsia	Placental weight	Birthweight / Placental weight	HbA1c at 1st trimester	HbA1c at late pregnancy period	Placental weight SD	Birthweight / Placental weight SD
1	T1DM	T1DM-NON	P	N	N	Yes	Yes	36	Yes	153	61	26.0584	Yes	68.5	29.2622	No	7.5	3.2039	0	Yes	38.5714	C	No	No	No	No	3665	M	No	Yes	No	9	2.40294	HFD	No	Yes	Yes	70	83	13	No	No	680	5.38971	6.4	5.9	1.00046	0.352571
2	T2DM	T2DM-CH	P	P	N	Yes	Yes	37	Yes	158	70	28.0404	Yes	86	34.4496	Yes	16	6.40923	1	No	37.2857	C	No	No	No	No	3380	M	No	No	No	9	1.64781	HFD	No	Yes	Yes	18	74	56	CH	No	700	4.82857	6.8	6.1	1.44403	-0.14334
3	T2DM	T2DM-NON	N	N	N	Yes	Yes	20	No	150	45	20	No	60.8	27.0222	No	15.8	7.02222	0	Yes	39.7143	C	Yes	No	No	No	2880	M	No	No	No	9	-0.405741	AFD	No	Yes	Yes	12	31	19	No	No	490	5.87755	5.6	5.8	-0.873413	0.749425
4	T2DM	T2DM-NON	P	P	N	No	No	29	No	165	92	33.7925	Yes	93.5	34.3434	Yes	1.5	0.550964	0	Yes	37.7143	C	No	No	No	No	2880	F	No	No	No	9	0.834532	AFD	No	Yes	Yes	0	6	6	No	No	820	3.5122	6.8	6.6	2.35934	-1.83563
5	T2DM	T2DM-NON	P	P	P	Yes	Yes	32	No	158	56	22.4323	No	66.9	26.7986	No	10.9	4.36629	1	No	37.5714	C	No	No	No	No	3240	M	No	No	No	9	1.24861	AFD	No	Yes	Yes	32	43	11	No	No	790	4.10127	8.1	5.5	2.13796	-1.1604
6	T1DM	T1DM-HDP	P	P	N	Yes	Yes	37	Yes	157	43	17.4449	No	55.6	22.5567	No	12.6	5.11177	0	Yes	40.1429	V	No	No	No	No	2600	F	No	No	No	9	-1.39821	AFD	No	Yes	Yes	23	34	11	HDP (without CH)	No	415	6.26506	6.9	6.8	-1.66626	1.18923
7	T1DM	T1DM-NON	P	N	N	Yes	Yes	28	No	160	52	20.3125	No	61.4	23.9844	No	9.4	3.67188	1	No	37.8571	C	No	No	No	No	3500	M	No	Yes	No	9	1.9881	HFD	No	Yes	Yes	58	87	29	No	No	670	5.22388	6.5	5.8	1.2017	0.352311
8	T2DM	T2DM-CH	P	P	P	Yes	Yes	33	No	161	77	29.7056	Yes	78.9	30.4386	Yes	1.9	0.732996	1	No	37.5714	C	No	No	No	No	2710	M	No	No	No	9	-0.286197	AFD	No	Yes	Yes	22	62	40	CH	No	625	4.336	7.3	7	0.826514	-0.81536
9	T2DM	T2DM-NON	N	N	N	No	No	37	Yes	156	80	32.8731	Yes	84	34.5168	Yes	4	1.64366	2	No	29.7143	C	No	No	No	No	1690	F	No	No	Yes	8	2.18949	HFD	No	No	Yes	0	19	19	No	No	460	3.67391	5.9	5.3	0.579358	0.741318
10	T1DM	T1DM-NON	N	N	N	Yes	Yes	26	No	162	57	21.7193	No	65.4	24.92	No	8.4	3.20073	0	Yes	38	C	No	No	No	No	4065	M	Yes	Yes	No	9	3.59928	HFD	No	Yes	Yes	61	49	-12	No	No	715	5.68531	6.1	6.9	1.2841	0.703551
11	T2DM	T2DM-NON	P	P	N	Yes	Yes	22	No	150	49	21.7778	No	59.4	26.4	No	10.4	4.62222	1	No	37.7143	C	Yes	Yes	No	No	2520	M	No	No	No	9	-0.846551	AFD	No	Yes	Yes	21	62	41	No	No	480	5.25	6.8	6.3	-0.497844	0.383847
12	T2DM	T2DM-NON	P	P	P	No	No	25	No	155	58	24.1415	No	65.7	27.3465	No	7.7	3.20499	3	No	39.5714	V	No	No	No	Yes	3060	M	No	No	No	8	-0.240802	AFD	No	No	Yes	0	36	36	No	No	625	4.896	11.2	5.8	0.670204	-0.558654
13	T1DM	T1DM-NON	P	N	N	Yes	Yes	37	Yes	164	48.5	18.0324	No	57.7	21.453	No	9.2	3.42058	2	No	37.7143	C	No	No	No	No	3110	M	No	No	No	8	0.875709	AFD	No	Yes	Yes	42	36	-6	No	No	565	5.50442	6.3	5.7	0.301912	0.683781
14	T2DM	T2DM-HDP	P	P	P	No	No	42	Yes	151	63	27.6304	Yes	67.6	29.6478	No	4.6	2.01746	1	No	38.4286	C	No	No	No	No	2580	M	No	No	No	8	-0.838901	AFD	No	No	Yes	0	80	80	HDP (without CH)	No	620	4.16129	7.2	5.8	0.709799	-1.39043
15	T2DM	T2DM-NON	N	N	N	No	No	41	Yes	156	82	33.6949	Yes	79.5	32.6677	Yes	-2.5	-1.02728	1	No	23.5714	C	No	No	No	No	624	M	No	No	Yes	7	0.340785	AFD	No	No	Yes	0	26	26	No	No	225	2.77333	6	5.7	-0.0777309	1.08216
16	T1DM	T1DM-NON	P	N	N	Yes	Yes	38	Yes	153	61	26.0584	Yes	64	27.3399	No	3	1.28156	1	No	37.2857	C	No	No	No	No	3540	F	No	Yes	No	9	2.32509	HFD	No	Yes	Yes	56	56	0	No	No	495	7.15152	6.3	5.9	-0.456063	2.56552
17	T2DM	T2DM-NON	P	P	P	No	No	35	Yes	166	83	30.1205	Yes	93.2	33.822	Yes	10.2	3.70155	1	No	34.8571	C	No	No	Yes	Yes	2006	F	No	No	Yes	1	-0.434786	AFD	No	No	Yes	0	76	76	No	No	450	4.45778	9.7	5.6	-0.428097	0.399179
18	T2DM	T2DM-NON	N	N	N	Yes	Yes	34	No	165	79.2	29.0909	Yes	94	34.5271	Yes	14.8	5.43618	2	No	39.2857	V	No	No	No	No	2855	M	No	No	No	9	-0.841069	AFD	No	Yes	Yes	20	27	7	No	No	640	4.46094	5.8	5	0.805572	-1.17877
19	T2DM	T2DM-HDP	P	P	P	No	No	25	No	162	100	38.1039	Yes	110.8	42.2192	Yes	10.8	4.11523	0	Yes	37.7143	C	No	No	No	No	3315	M	No	No	No	9	1.9223	HFD	No	No	Yes	0	154	154	HDP (without CH)	No	725	4.57241	8.5	6.3	1.44952	-0.437605
20	T2DM	T2DM-HDP	P	P	P	No	No	27	No	161	85	32.7919	Yes	94.7	36.5341	Yes	9.7	3.74214	0	Yes	37.7143	C	No	No	No	No	2745	M	No	No	No	9	0.13203	AFD	No	No	Yes	0	140	140	HDP (without CH)	Yes	550	4.99091	7.5	6.2	-0.00907939	0.102976
21	T2DM	T2DM-NON	P	N	N	Yes	Yes	29	No	162	54	20.5761	No	67.6	25.7583	No	13.6	5.18214	0	Yes	39.8571	V	No	No	No	No	3120	M	No	No	No	9	0.312085	AFD	No	Yes	Yes	21	8	-13	No	No	780	4	6.7	5.9	1.7081	-1.81784
22	T2DM	T2DM-NON	N	N	N	No	No	41	Yes	152	52	22.5069	No	55.4	23.9785	No	3.4	1.47161	1	No	37.4286	C	No	No	No	Yes	2105	M	No	No	Yes	9	-2.09242	LFD	Yes	No	Yes	0	14	14	No	No	450	4.67778	5.9	5.9	-0.79891	-0.342183
23	T2DM	T2DM-NON	P	P	P	No	No	37	Yes	157	67	27.1816	Yes	80	32.4557	Yes	13	5.27405	0	Yes	38	C	Yes	No	No	No	2525	M	No	No	No	9	-1.04252	AFD	No	No	Yes	0	72	72	No	No	435	5.8046	10	6	-1.29507	0.840802
24	T2DM	T2DM-NON	P	P	N	Yes	Yes	33	No	151	84	36.8405	Yes	85.6	37.5422	Yes	1.6	0.701724	0	Yes	41	C	No	No	No	No	3495	M	No	No	No	8	0.681345	AFD	No	Yes	Yes	48	116	68	No	No	590	5.92373	6.9	6.1	-0.220547	0.617307
25	T2DM	T2DM-CH	P	N	N	No	No	40	Yes	170	84	29.0657	Yes	91.5	31.6609	Yes	7.5	2.59516	0	Yes	40.4286	V	No	No	No	No	3305	F	No	No	No	9	0.772894	AFD	No	No	Yes	0	41	41	CH	No	650	5.08462	6.4	6	0.784998	-0.241571
26	T2DM	T2DM-NON	P	N	N	No	No	25	No	160	97.5	38.0859	Yes	98.6	38.5156	Yes	1.1	0.429688	0	Yes	39.1429	V	No	No	No	No	3375	M	No	No	No	9	1.06325	AFD	No	No	Yes	0	64	64	No	No	750	4.5	6.7	6.1	1.47178	-1.03997
27	T2DM	T2DM-HDP	N	N	N	No	No	35	Yes	151	77	33.7704	Yes	82	35.9633	Yes	5	2.19289	0	Yes	31.8571	C	No	No	No	No	1054	F	No	No	Yes	8	-2.36574	LFD	Yes	No	Yes	0	39	39	HDP (without CH)	Yes	290	3.63448	5.6	5.3	-1.37144	0.186171
28	T1DM	T1DM-NON	P	N	N	Yes	Yes	30	No	159	48	18.9866	No	63	24.9199	No	15	5.93331	0	Yes	39.1429	V	No	No	No	No	3435	M	No	No	No	9	1.23839	AFD	No	Yes	Yes	45	68	23	No	No	600	5.725	6.7	6.6	0.193923	0.571628
29	T2DM	T2DM-HDP	P	P	P	No	No	34	No	152	76	32.8947	Yes	84.3	36.4872	Yes	8.3	3.59245	0	Yes	28.4286	C	No	No	No	No	720	M	No	No	Yes	8	-2.83976	LFD	Yes	No	Yes	0	14	14	HDP (without CH)	Yes	200	3.6	7.2	7.2	-2.17867	0.734341
30	T2DM	T2DM-NON	N	N	N	Yes	Yes	25	No	158	47.5	19.0274	No	60.1	24.0747	No	12.6	5.04727	0	Yes	39	V	No	No	No	No	2865	M	No	No	No	9	-0.450979	AFD	No	Yes	Yes	25	73	48	No	No	620	4.62097	6	6	0.3748	-0.863835
31	T2DM	T2DM-NON	P	N	N	No	No	27	No	163	93	35.0032	Yes	94.5	35.5678	Yes	1.5	0.564568	0	Yes	39.8571	V	No	No	No	No	3225	M	No	No	No	9	0.622766	AFD	No	No	Yes	0	52	52	No	No	780	4.13462	6.2	6.5	1.7081	-1.59993
32	T1DM	T1DM-NON	P	N	N	Yes	Yes	30	No	171	60	20.5191	No	77	26.3329	No	17	5.81375	1	No	39	V	No	No	No	No	3210	F	No	No	No	9	0.540467	AFD	No	Yes	Yes	75	124	49	No	No	780	4.11538	6.3	6.6	1.78921	-1.56051
33	T2DM	T2DM-NON	N	N	N	No	No	36	Yes	158	66	26.4381	Yes	69.9	28.0003	No	3.9	1.56225	1	No	40.5714	V	No	No	No	No	3350	M	No	No	No	9	0.207728	AFD	No	No	Yes	0	32	32	No	No	570	5.87719	6.1	6.1	0.0296721	0.548281
34	T1DM	T1DM-HDP	P	P	P	Yes	Yes	27	No	155	58	24.1415	No	74	30.8012	Yes	16	6.65973	0	Yes	31.5714	C	No	Yes	No	No	1348	M	No	No	Yes	8	-1.33951	AFD	No	Yes	Yes	21	48	27	HDP (without CH)	Yes	385	3.5013	9.2	7	-0.563261	-0.135597
35	T2DM	T2DM-NON	P	P	N	Yes	Yes	28	No	166	91	33.0237	Yes	95	34.4753	Yes	4	1.45159	0	Yes	36	C	No	No	No	No	3240	M	No	No	No	9	2.35614	HFD	No	Yes	Yes	30	108	78	No	No	790	4.10127	7	6.4	2.01979	-0.789985
36	T2DM	T2DM-CH	P	P	P	No	No	36	Yes	163	92	34.6268	Yes	98.5	37.0733	Yes	6.5	2.44646	0	Yes	37	C	No	No	No	No	2145	F	No	No	Yes	9	-1.45416	AFD	No	No	Yes	0	42	42	CH	Yes	435	4.93103	10.1	5.7	-0.953665	0.193943
37	T2DM	T2DM-HDP	P	P	P	No	No	27	No	163	82	30.863	Yes	99.7	37.5249	Yes	17.7	6.6619	1	No	37.8571	C	No	Yes	No	No	3280	M	No	No	No	9	1.36291	AFD	No	No	Yes	0	104	104	HDP (without CH)	Yes	630	5.20635	7.5	6.5	0.868932	0.331064
38	T1DM	T1DM-NON	P	P	P	Yes	Yes	28	No	164	68	25.2826	Yes	76.9	28.5916	No	8.9	3.30904	0	Yes	40.7143	V	No	No	No	No	3805	M	No	Yes	No	9	1.90459	HFD	No	Yes	Yes	82	80	-2	No	No	685	5.55474	8	6.1	0.804187	0.244902
39	T1DM	T1DM-NON	P	P	P	Yes	Yes	22	No	158	53	21.2306	No	65	26.0375	No	12	4.80692	0	Yes	38.1429	V	No	No	No	No	3265	F	No	No	No	9	1.4733	AFD	No	Yes	Yes	31	80	49	No	No	740	4.41216	7.5	7.1	1.71896	-0.780774
40	T1DM	T1DM-NON	P	P	P	Yes	Yes	25	No	152	42	18.1787	No	55.4	23.9785	No	13.4	5.79986	1	No	38.1429	V	Yes	Yes	No	No	3490	F	No	No	No	9	1.72547	HFD	No	Yes	Yes	18	40	22	No	No	755	4.62252	11.2	8.7	1.65387	-0.571762
41	T2DM	T2DM-NON	P	P	P	No	No	35	Yes	164	48.6	18.0696	No	53.5	19.8914	No	4.9	1.82183	1	No	38	V	No	No	No	No	2695	F	No	No	No	9	-0.508725	AFD	No	No	Yes	0	17	17	No	No	780	3.45513	8.3	5.5	1.8381	-2.3165
42	T2DM	T2DM-HDP	P	P	P	No	No	25	No	150	54	24	No	59.4	26.4	No	5.4	2.4	2	No	34.5714	C	Yes	Yes	No	No	1756	M	No	No	Yes	9	-1.53243	LFD	Yes	No	Yes	0	73	73	HDP (without CH)	Yes	415	4.23133	9.4	5.4	-0.691047	-0.0127568
43	T2DM	T2DM-NON	P	P	P	Yes	Yes	27	No	162	100	38.1039	Yes	111	42.2954	Yes	11	4.19143	1	No	37	C	No	No	No	No	3580	M	No	Yes	No	9	2.21403	HFD	No	Yes	Yes	82	106	24	No	No	700	5.11429	8.5	6.5	1.44403	0.21841
44	T2DM	T2DM-HDP	P	P	P	No	No	30	No	161	83	32.0204	Yes	93	35.8782	Yes	10	3.85788	1	No	37.2857	C	No	No	No	No	3350	M	No	No	No	9	1.56247	HFD	No	No	Yes	0	252	252	HDP (without CH)	No	765	4.37908	9	6.5	1.94985	-0.75388
45	T2DM	T2DM-NON	N	N	N	No	No	26	No	156	66	27.1203	Yes	66.4	27.2847	No	0.4	0.164366	0	Yes	37.2857	V	No	No	No	Yes	2630	F	No	No	No	9	0.0684358	AFD	No	No	Yes	0	76	76	No	No	570	4.61404	6	6.2	0.346786	-0.211133
46	T1DM	T1DM-NON	P	N	N	Yes	Yes	40	Yes	153	51	21.7865	No	58.8	25.1185	No	7.8	3.33205	3	No	37.7143	C	No	No	No	No	3125	F	No	No	No	9	1.21665	AFD	No	Yes	Yes	12	40	28	No	No	490	6.37755	6.6	5.9	-0.504333	1.77153
47	T2DM	T2DM-CH	N	N	N	Yes	Yes	33	No	161	61	23.533	No	66.7	25.732	No	5.7	2.19899	0	Yes	30.1429	C	Yes	Yes	No	No	912	M	No	No	Yes	9	-2.77812	LFD	Yes	Yes	Yes	21	33	12	CH	No	210	4.34286	5.7	5.7	-2.44984	1.18418
48	T2DM	T2DM-NON	P	P	P	Yes	Yes	40	Yes	157	78	31.6443	Yes	80.8	32.7802	Yes	2.8	1.13595	1	No	37.8571	C	No	No	No	No	2775	M	No	No	No	9	-0.0958034	AFD	No	Yes	Yes	40	42	2	No	No	510	5.44118	7.7	5.9	-0.207143	0.610416
49	T1DM	T1DM-NON	P	N	N	Yes	Yes	36	Yes	169	58.6	20.5175	No	65	22.7583	No	6.4	2.24082	0	Yes	38.1429	C	No	No	No	No	3190	M	No	No	No	9	0.974393	AFD	No	Yes	Yes	24	25	1	No	No	640	4.98438	6.2	6.6	0.665133	-0.156263
50	T2DM	T2DM-NON	N	N	N	No	No	35	Yes	162	62	23.6244	No	64	24.3865	No	2	0.762079	3	No	31.5714	C	No	No	Yes	Yes	1952	M	No	No	Yes	2	1.17566	AFD	No	No	No	0	0	0	No	No	380	5.13684	6	5.7	-0.461057	1.76374
51	T2DM	T2DM-CH	N	N	N	No	No	37	Yes	152	91	39.3871	Yes	92.3	39.9498	Yes	1.3	0.562673	1	No	36.8571	C	No	No	No	No	2071	F	No	No	Yes	9	-1.38596	AFD	No	No	Yes	0	58	58	CH	No	460	4.50217	5.4	5.5	-0.650545	-0.141406
52	T2DM	T2DM-NON	P	P	N	Yes	Yes	34	No	170	105	36.3322	Yes	119.5	41.3495	Yes	14.5	5.0173	0	Yes	38.1429	C	No	No	No	No	3600	M	No	Yes	No	9	2.20799	HFD	No	Yes	Yes	30	208	178	No	No	920	3.91304	7.1	6	2.79538	-1.69367
53	T2DM	T2DM-NON	P	P	P	No	No	29	No	163	93	35.0032	Yes	104	39.1434	Yes	11	4.14016	2	No	37.5714	C	No	Yes	No	No	3185	F	No	No	No	8	1.38092	AFD	No	No	Yes	0	150	150	No	No	560	5.6875	10.2	8.1	0.14273	1.01049
54	T1DM	T1DM-HDP	P	P	P	No	No	23	No	155	52	21.6441	No	72.9	30.3434	Yes	20.9	8.69927	0	Yes	40	C	No	Yes	No	No	3320	M	No	No	No	9	0.520161	AFD	No	No	Yes	0	54	54	HDP (without CH)	No	730	4.54795	11.9	7.7	1.18708	-1.13301
55	T2DM	T2DM-NON	N	N	N	No	No	45	Yes	163	60	22.5827	No	65	24.4646	No	5	1.88189	0	Yes	36.5714	V	No	No	No	No	1785	F	No	No	Yes	9	-2.08197	LFD	Yes	No	Yes	0	30	30	No	No	320	5.57812	6.1	6.2	-2.04278	1.20018
56	T2DM	T2DM-NON	P	P	P	No	No	34	No	173.5	69	22.9219	No	74.3	24.6825	No	5.3	1.76067	0	Yes	38	C	No	No	No	No	3055	F	No	No	No	9	1.94295	HFD	No	No	Yes	0	74	74	No	No	630	4.84921	8	6.3	0.79808	-0.176953
57	T2DM	T2DM-CH	P	N	N	No	No	33	No	165	108	39.6694	Yes	117	42.9752	Yes	9	3.30579	1	No	27.5714	C	No	No	No	No	1119	M	No	No	Yes	8	0.378012	AFD	No	No	Yes	0	34	34	CH	No	400	2.7975	6.6	6.8	0.609064	-0.0963902
58	T2DM	T2DM-NON	P	P	N	No	No	34	No	161	68	26.2336	Yes	87.5	33.7564	Yes	19.5	7.52286	1	No	38.1429	C	No	No	No	No	4430	M	Yes	Yes	No	8	2.7562	HFD	No	No	Yes	0	92	92	No	No	960	4.61458	7.1	7.2	3.34317	-0.722287
59	T1DM	T1DM-HDP	P	P	P	Yes	Yes	36	Yes	158	55	22.0317	No	69.2	27.7199	No	14.2	5.68819	0	Yes	37.5714	C	No	Yes	No	No	2305	M	No	No	Yes	9	-1.22772	AFD	No	Yes	Yes	56	59	3	HDP (without CH)	Yes	380	6.06579	10.9	6.4	-1.7276	1.34661
60	T2DM	T2DM-NON	P	P	P	No	No	43	Yes	160	62	24.2188	No	72	28.125	No	10	3.90625	0	Yes	37.8571	C	No	No	No	No	2125	F	No	No	Yes	8	-1.51811	LFD	Yes	No	Yes	0	50	50	No	No	450	4.72222	9.3	5.5	-0.79891	-0.0702679
61	T2DM	T2DM-NON	P	P	P	No	No	36	Yes	163	68	25.5937	Yes	81	30.4867	Yes	13	4.89292	0	Yes	40.4286	C	No	No	No	No	3575	M	No	Yes	No	9	1.25576	AFD	No	No	Yes	0	65	65	No	No	580	6.16379	8.1	6.2	-0.152046	0.963298
62	T2DM	T2DM-NON	P	N	N	Yes	Yes	35	Yes	148	46	21.0007	No	55.2	25.2009	No	9.2	4.20015	1	No	38.1429	C	Yes	Yes	No	No	2620	M	No	No	No	9	-0.755383	AFD	No	Yes	Yes	37	74	37	No	No	435	6.02299	6.2	6.2	-1.10406	1.02138
63	T2DM	T2DM-CH	P	P	N	No	No	25	No	165	80	29.3848	Yes	92.6	34.0129	Yes	12.6	4.6281	0	Yes	40.1429	C	No	No	No	No	3425	M	No	No	No	9	0.825222	AFD	No	No	Yes	0	87	87	CH	No	660	5.18939	6.8	5.9	0.584939	-0.224319
64	T2DM	T2DM-NON	N	N	N	No	No	30	No	163	63	23.7118	No	69	25.9701	No	6	2.25827	0	Yes	38.5714	V	No	No	No	No	2830	F	No	No	No	9	0.173387	AFD	No	No	Yes	0	50	50	No	No	460	6.15217	5.2	6	-0.835248	1.35366
65	T2DM	T2DM-NON	N	N	N	No	No	29	No	166	60	21.7738	No	71.3	25.8746	No	11.3	4.10074	2	No	39.4286	V	No	No	No	No	3130	F	No	No	No	9	0.313492	AFD	No	No	Yes	0	12	12	No	No	440	7.11364	5.3	4.8	-1.3061	2.08472
66	T1DM	T1DM-HDP	P	P	N	Yes	Yes	28	No	162.8	53	19.9971	No	71.88	27.1206	No	18.88	7.1235	0	Yes	38.7143	C	No	No	No	No	2910	F	No	No	No	9	0.41586	AFD	No	Yes	Yes	37	42	5	HDP (without CH)	No	600	4.85	6.8	5.9	0.530683	-0.175905
67	T2DM	T2DM-NON	P	N	N	No	No	35	Yes	162	75.5	28.7685	Yes	86	32.7694	Yes	10.5	4.00091	1	No	38.4286	C	No	No	No	No	2745	F	No	No	No	9	-0.359775	AFD	No	No	No	0	0	0	No	No	600	4.575	6.3	5	0.404546	-0.635964
68	T2DM	T2DM-NON	P	P	P	No	No	36	Yes	163	80	30.1103	Yes	98.4	37.0356	Yes	18.4	6.92536	2	No	41	C	No	No	No	No	3375	M	No	No	No	9	-0.0663876	AFD	No	No	Yes	0	56	56	No	No	675	5	7.7	5.8	0.886091	-0.671636
69	T2DM	T2DM-NON	N	N	N	No	No	31	No	162	69	26.2917	Yes	78.45	29.8925	No	9.45	3.60082	2	No	38.1429	C	No	No	No	Yes	3350	M	No	No	No	9	0.717657	AFD	No	No	Yes	0	39	39	No	No	700	4.78571	5.8	6.1	1.39409	-0.485828
70	T1DM	T1DM-NON	P	P	N	Yes	Yes	26	No	152	52.9	22.8965	No	53.75	23.2644	No	0.85	0.367902	0	Yes	39.2857	C	Yes	No	No	No	3375	M	No	No	No	9	1.06325	AFD	No	Yes	Yes	28	46	18	No	No	705	4.78723	7.1	5.3	1.10623	-0.628575
71	T1DM	T1DM-HDP	P	P	P	No	No	24	No	155	53	22.0604	No	69.9	29.0947	No	16.9	7.03434	1	No	36.5714	C	No	No	No	Yes	3405	M	No	No	No	9	2.38296	HFD	No	No	Yes	0	50	50	HDP (without CH)	Yes	700	4.86429	11.9	9	1.49546	0.204756
72	T1DM	T1DM-NON	P	P	P	Yes	Yes	20	No	163	54	20.3244	No	67.7	25.4808	No	13.7	5.15639	0	Yes	36.5714	V	No	No	No	No	2600	F	No	No	No	9	0.528459	AFD	No	Yes	Yes	47	60	13	No	No	550	4.72727	7.3	6.8	0.266757	0.216778
73	T2DM	T2DM-CH	P	P	N	Yes	Yes	31	No	167	99	35.4979	Yes	109.8	39.3704	Yes	10.8	3.87249	0	Yes	40.1429	V	No	No	No	No	3170	M	No	No	No	9	0.078806	AFD	No	Yes	Yes	44	101	57	CH	No	460	6.8913	7.1	7	-1.38194	1.73484
74	T1DM	T1DM-NON	P	P	P	Yes	Yes	37	Yes	152	47	20.3428	No	57.7	24.974	No	10.7	4.63123	1	No	38	V	No	Yes	No	No	3635	F	No	Yes	No	9	2.1061	HFD	No	Yes	Yes	18	54	36	No	No	700	5.19286	8.2	7.2	1.23303	0.163099
75	T1DM	T1DM-NON	N	N	N	Yes	Yes	28	No	157	64	25.9645	Yes	71.6	29.0478	No	7.6	3.08329	1	No	39.2857	V	No	No	No	Yes	3295	M	No	No	No	9	0.609727	AFD	No	Yes	Yes	16	38	22	No	No	620	5.31452	5	5.5	0.624627	-0.00944395
76	T2DM	T2DM-CH	P	P	N	Yes	Yes	38	Yes	162	74	28.1969	Yes	83.1	31.6644	Yes	9.1	3.46746	N/D	No	36	C	No	No	No	No	3008	F	No	No	No	9	1.43691	AFD	No	Yes	Yes	12	86	74	CH	No	810	3.71358	7	6.1	2.12912	-1.2062
77	T2DM	T2DM-NON	N	N	N	No	No	34	No	154	86	36.2624	Yes	86.2	36.3468	Yes	0.2	0.0843313	N/D	No	38.1429	V	No	No	No	No	2325	F	No	No	Yes	9	-1.65399	LFD	Yes	No	Yes	0	34	34	No	No	700	3.32143	5.7	6.8	1.23303	-2.54313
78	T2DM	T2DM-NON	P	P	P	No	No	31	No	167	74	26.5338	Yes	84	30.1194	Yes	10	3.58564	N/D	Yes	40	V	No	No	No	No	3988	M	No	Yes	No	9	2.41168	HFD	No	No	Yes	0	68	68	No	No	730	5.46301	7.2	5.8	1.18708	0.130018
79	T2DM	T2DM-NON	P	P	N	No	No	42	Yes	157	83	33.6728	Yes	89.5	36.3098	Yes	6.5	2.63702	N/D	No	34.7143	C	No	No	No	No	3382	M	No	No	No	9	3.89196	HFD	No	No	Yes	0	58	58	No	No	900	3.75778	7.1	6.1	2.99497	-0.670086
80	T2DM	T2DM-NON	P	N	N	No	No	38	Yes	164	95	35.3212	Yes	94.8	35.2469	Yes	-0.2	-0.0743605	N/D	No	37.5714	V	No	No	No	No	2828	M	No	No	No	8	0.0589683	AFD	No	No	Yes	0	42	42	No	No	550	5.14182	6.7	5.7	0.165938	0.252292
81	T1DM	T1DM-NON	P	P	P	Yes	Yes	29	No	167	53	19.0039	No	64.4	23.0915	No	11.4	4.08763	N/D	Yes	38.5714	V	No	No	No	Yes	3688	M	No	Yes	No	9	2.47189	HFD	No	Yes	Yes	37	57	20	No	No	700	5.26857	8.4	6.2	1.16361	0.204008
82	T2DM	T2DM-NON	P	P	N	Yes	Yes	37	Yes	165	100	36.7309	Yes	111	40.7713	Yes	11	4.0404	N/D	No	37.4286	V	No	No	No	No	3872	M	No	Yes	No	2	3.03269	HFD	No	Yes	Yes	30	66	36	No	No	905	4.27845	7.1	6.8	2.963	-0.898348
83	T2DM	T2DM-HDP	P	P	P	No	No	38	Yes	162	70	26.6728	Yes	82.3	31.3595	Yes	12.3	4.68679	N/D	Yes	36.7143	C	No	Yes	No	No	3202	M	No	No	No	9	2.22799	HFD	No	No	Yes	0	62	62	HDP (without CH)	No	670	4.7791	8.3	8.9	1.11872	0.110445
84	T1DM	T1DM-NON	P	P	N	Yes	Yes	35	Yes	153	53	22.6409	No	66	28.1943	No	13	5.55342	N/D	Yes	38.8571	V	No	No	No	No	3008	F	No	No	No	9	0.710722	AFD	No	Yes	Yes	38	26	-12	No	No	500	6.016	7.1	5.9	-0.422508	1.20915
85	T2DM	T2DM-CH	P	P	P	No	No	42	Yes	152	56	24.2382	No	60.6	26.2292	No	4.6	1.991	N/D	No	38	V	No	No	No	No	2992	F	No	No	No	9	0.358069	AFD	No	No	Yes	0	26	26	CH	No	410	7.29756	7.3	4.4	-1.48399	2.44327
86	T2DM	T2DM-NON	P	P	N	Yes	Yes	28	No	160	53	20.7031	No	61.7	24.1016	No	8.7	3.39844	N/D	No	37.7143	V	No	No	No	No	3390	F	No	No	No	9	1.93172	HFD	No	Yes	Yes	23	54	31	No	No	600	5.65	6.8	5.3	0.487593	0.967497
87	T2DM	T2DM-NON	P	P	P	No	No	34	No	164	83	30.8596	Yes	99.9	37.1431	Yes	16.9	6.28346	N/D	No	38.2857	V	No	No	No	No	4268	F	Yes	Yes	No	8	3.68998	HFD	No	No	Yes	0	220	220	No	No	910	4.69011	12.3	6.7	2.7349	-0.48127
88	T2DM	T2DM-NON	P	P	P	No	No	26	No	150	90	40	Yes	91.2	40.5333	Yes	1.2	0.533333	N/D	Yes	39	C	No	No	No	No	3072	M	No	No	No	9	0.169394	AFD	No	No	Yes	0	50	50	No	No	750	4.096	11.8	5.8	1.47178	-1.66176
89	T1DM	T1DM-NON	P	N	N	Yes	Yes	32	No	153	47.2	20.1632	No	58.8	25.1185	No	11.6	4.95536	N/D	No	37.4286	V	Yes	No	No	No	2986	M	No	No	No	9	0.517939	AFD	No	Yes	Yes	31	45	14	No	No	570	5.2386	6.7	6.8	0.346786	0.370096
90	T2DM	T2DM-NON	P	N	N	No	No	33	No	153	58	24.7768	No	70.1	29.9457	No	12.1	5.16895	N/D	No	38.1429	V	No	No	No	No	2940	M	No	No	No	9	-0.0983447	AFD	No	No	Yes	0	46	46	No	No	600	4.9	6.5	6.1	0.530683	-0.332256
91	T2DM	T2DM-NON	P	P	P	No	No	41	Yes	171	85	29.0688	Yes	96	32.8306	Yes	11	3.76184	N/D	Yes	38	C	Yes	Yes	No	No	3668	F	No	Yes	No	9	2.64082	HFD	No	No	Yes	0	70	70	No	No	560	6.55	9.9	6.8	0.161579	1.75883
92	T2DM	T2DM-NON	P	N	N	Yes	Yes	31	No	171	94	32.1466	Yes	104.3	35.6691	Yes	10.3	3.52245	N/D	No	38.8571	V	No	No	No	No	3864	F	No	Yes	No	8	2.693	HFD	No	Yes	Yes	62	104	42	No	No	800	4.83	6.2	6.3	1.98254	-0.297022
93	T2DM	T2DM-NON	N	N	N	No	No	21	No	158	64.5	25.8372	Yes	63.2	25.3165	No	-1.3	-0.52075	N/D	Yes	37.7143	V	No	No	No	No	2328	F	No	No	Yes	9	-0.873518	AFD	No	No	No	0	0	0	No	No	550	4.23273	5.1	5.2	0.165938	-0.731388
94	T2DM	T2DM-NON	P	P	P	No	No	32	No	161	73	28.1625	Yes	80	30.863	Yes	7	2.70051	N/D	Yes	39.1429	C	No	No	No	No	2784	F	No	No	No	9	-0.419812	AFD	No	No	Yes	0	66	66	No	No	500	5.568	7.5	5.6	-0.54693	0.518338
95	T2DM	T2DM-HDP	P	N	N	No	No	40	Yes	154	56	23.6128	No	68	28.6726	No	12	5.05988	N/D	No	37.1429	V	No	No	No	Yes	2250	M	No	No	Yes	9	-1.65344	LFD	Yes	No	Yes	0	31	31	HDP (without CH)	No	360	6.25	6.7	6.1	-1.77637	1.49529
96	T2DM	T2DM-HDP	P	P	P	No	No	31	No	156	60	24.6548	No	80.8	33.2018	Yes	20.8	8.54701	N/D	Yes	34.8571	C	Yes	No	No	Yes	3504	F	No	Yes	No	8	4.82439	HFD	No	No	Yes	0	52	52	HDP (without CH)	No	775	4.52129	9.7	10.7	2.175	0.508014
97	T2DM	T2DM-NON	P	P	P	No	No	26	No	150	50	22.2222	No	58.5	26	No	8.5	3.77778	N/D	No	37.5714	V	Yes	No	No	No	2512	F	No	No	No	9	-0.553379	AFD	No	No	Yes	0	72	72	No	No	450	5.58222	9.1	8.4	-0.90335	0.889333
98	T1DM	T1DM-NON	P	N	N	Yes	Yes	33	No	153	46.5	19.8642	No	57.5	24.5632	No	11	4.69905	N/D	Yes	39	V	No	No	No	No	2840	M	No	No	No	9	-0.526475	AFD	No	Yes	Yes	10	41	31	No	No	580	4.89655	6.2	5.6	0.00933085	-0.477978
99	T1DM	T1DM-HDP	P	P	P	Yes	Yes	33	No	164	54	20.0773	No	66.3	24.6505	No	12.3	4.57317	N/D	No	36.5714	V	No	No	No	No	3620	M	No	Yes	No	9	3.02091	HFD	No	Yes	Yes	32	40	8	HDP (without CH)	Yes	730	4.9589	7.4	6.5	1.72354	0.322096
100	T1DM	T1DM-NON	P	P	P	No	No	35	Yes	151	55	24.1217	No	66.7	29.2531	No	11.7	5.13135	N/D	No	37.4286	C	No	No	No	No	3544	M	No	Yes	No	9	2.11245	HFD	No	No	Yes	0	90	90	No	No	900	3.93778	10	8	2.9284	-1.41148
101	T2DM	T2DM-CH	P	P	P	No	No	35	Yes	155	85	35.3798	Yes	88.5	36.8366	Yes	3.5	1.45682	N/D	Yes	26.7143	C	No	No	No	No	664	F	No	No	Yes	9	-1.71756	LFD	Yes	No	Yes	0	23	23	CH	Yes	260	2.55385	8.5	5.7	-0.52988	-0.0503181
102	T1DM	T1DM-NON	P	N	N	Yes	Yes	32	No	153	71	30.3302	Yes	79.8	34.0895	Yes	8.8	3.75924	N/D	No	37.7143	V	No	No	No	No	2996	F	No	No	No	9	0.858474	AFD	No	Yes	Yes	42	78	36	No	No	550	5.44727	6.7	6.2	0.0538604	0.7319
103	T2DM	T2DM-NON	P	N	N	Yes	Yes	28	No	160	68	26.5625	Yes	72.6	28.3594	No	4.6	1.79688	N/D	Yes	38.7143	V	No	No	No	No	2962	F	No	No	No	9	0.572609	AFD	No	Yes	Yes	6	18	12	No	No	500	5.924	6.2	5.3	-0.422508	1.10972
104	T2DM	T2DM-CH	P	P	P	Yes	Yes	34	No	165	93	34.1598	Yes	100.5	36.9146	Yes	7.5	2.75482	N/D	No	31.8571	C	Yes	No	No	No	1199	F	No	No	Yes	9	-1.82522	LFD	Yes	Yes	Yes	10	32	22	CH	Yes	300	3.85075	7.5	5.2	-1.37128	0.65093
105	T2DM	T2DM-NON	P	P	P	Yes	Yes	34	No	153	78	33.3205	Yes	83.1	35.4992	Yes	5.1	2.17865	N/D	No	37	C	No	No	No	No	2580	F	No	No	No	9	-0.347897	AFD	No	Yes	Yes	12	54	42	No	No	670	3.85075	8	7	1.05458	-1.3535
106	T1DM	T1DM-NON	P	P	P	Yes	Yes	26	No	157	66.3	26.8976	Yes	65.1	26.4108	No	-1.2	-0.486835	N/D	Yes	37.1429	C	No	No	No	No	3654	M	No	Yes	No	9	3.00047	HFD	No	Yes	Yes	16	35	19	No	No	740	4.93784	8	6.8	1.56413	0.0364051
107	T1DM	T1DM-NON	P	P	P	Yes	Yes	37	Yes	164	74	27.5134	Yes	83.4	31.0083	Yes	9.4	3.49494	N/D	Yes	37.7143	C	Yes	No	No	No	3158	F	No	No	No	9	1.67351	HFD	No	Yes	Yes	30	46	16	No	No	685	4.61022	7.3	7	1.32361	-0.216153
108	T2DM	T2DM-CH	P	P	P	No	No	31	No	153	75	32.039	Yes	76	32.4661	Yes	1	0.427186	N/D	No	39.4286	V	No	No	No	No	2992	F	No	No	No	9	-0.0847017	AFD	No	No	Yes	0	60	60	CH	No	590	5.07119	7.9	6.3	0.213902	-0.207484
109	T2DM	T2DM-NON	N	N	N	No	No	45	Yes	158	69	27.6398	Yes	69	27.6398	No	0	0	N/D	Yes	36.4286	C	No	No	No	No	2630	M	No	No	No	9	0.336002	AFD	No	No	Yes	0	58	58	No	No	520	5.05769	5.8	6	-0.154392	0.454421
110	T2DM	T2DM-HDP	P	P	P	No	No	26	No	157	96	38.9468	Yes	109	44.2209	Yes	13	5.27405	N/D	Yes	37.2857	C	No	No	No	No	3078	M	No	No	No	9	1.1743	AFD	No	No	Yes	0	140	140	HDP (without CH)	Yes	660	4.66364	9.6	7.5	0.935564	-0.316614
111	T1DM	T1DM-NON	P	P	N	Yes	Yes	38	Yes	160	59	23.0469	No	70.5	27.5391	No	11.5	4.49219	N/D	Yes	38.1429	C	Yes	No	No	No	2956	F	No	No	No	9	0.554557	AFD	No	Yes	Yes	35	52	17	No	No	750	3.94133	7.1	6.5	1.79855	-1.49951
112	T1DM	T1DM-NON	P	P	P	No	No	39	Yes	157	52	21.0962	No	64.3	26.0863	No	12.3	4.99006	N/D	No	37.2857	C	Yes	No	No	No	3788	F	No	Yes	No	9	2.95902	HFD	No	No	Yes	0	55	55	No	No	620	6.10968	8.6	6.4	0.654072	1.48259
113	T1DM	T1DM-HDP	P	N	N	Yes	Yes	33	No	170	66	22.8374	No	76	26.2976	No	10	3.46021	N/D	Yes	38.4286	V	No	No	No	No	2870	F	No	No	No	9	0.294826	AFD	No	Yes	Yes	9	13	4	HDP (without CH)	No	550	5.21818	6.2	5.9	0.0668888	0.29329
114	T1DM	T1DM-NON	P	P	N	Yes	Yes	31	No	161	56	21.6041	No	71	27.3909	No	15	5.78681	N/D	Yes	35.5714	V	No	No	No	No	3166	F	No	No	No	9	2.95211	HFD	No	Yes	Yes	36	42	6	No	No	680	4.65588	6.8	5.8	1.41549	0.404041
115	T1DM	T1DM-NON	P	P	P	Yes	Yes	24	No	151	56	24.5603	No	49.5	21.7096	No	-6.5	-2.85075	N/D	Yes	28.8571	V	No	No	Yes	No	798	F	No	No	Yes	0	-2.11657	LFD	Yes	Yes	Yes	52	43	-9	No	No	260	3.06923	10.2	7.6	-1.03765	0.187637
116	T2DM	T2DM-NON	N	N	N	No	No	37	Yes	157	42.5	17.2421	No	47.2	19.1488	No	4.7	1.90677	N/D	No	35.5714	V	No	No	No	No	2068	F	No	No	Yes	9	-0.816728	AFD	No	No	Yes	0	6	6	No	No	460	4.49565	6	5.2	-0.497528	0.151803
117	T2DM	T2DM-CH	P	P	P	No	No	36	Yes	156	65	26.7094	Yes	76.2	31.3116	Yes	11.2	4.60224	N/D	Yes	39.2857	C	Yes	Yes	No	No	2848	M	No	No	No	9	-0.502302	AFD	No	No	Yes	0	222	222	CH	No	650	4.38154	9.5	5	0.63956	-1.21676
118	T2DM	T2DM-NON	N	N	N	No	No	41	Yes	156	60	24.6548	No	62.3	25.5999	No	2.3	0.945102	N/D	Yes	38.5714	V	No	No	No	No	2570	F	No	No	No	9	-0.626369	AFD	No	No	Yes	0	26	26	No	No	500	5.14	5.7	5.8	-0.422508	0.196388
119	T2DM	T2DM-NON	P	N	N	Yes	No	37	Yes	155	42	17.4818	No	52.4	21.8106	No	10.4	4.32882	N/D	Yes	38.1429	V	No	No	No	No	2880	F	No	No	No	9	0.325123	AFD	No	Yes	Yes	6	61	55	No	No	510	5.64706	6.6	5.4	-0.322394	0.801165
120	T2DM	T2DM-NON	P	P	P	No	No	39	Yes	152	78	33.7604	Yes	74.5	32.2455	Yes	-3.5	-1.51489	N/D	No	28	C	No	No	No	No	1162	M	No	No	Yes	9	-0.206142	AFD	No	No	Yes	0	54	54	No	No	305	3.80984	8.4	7	-0.538022	0.991487
121	T2DM	T2DM-NON	N	N	N	Yes	No	34	No	153	52	22.2137	No	73.3	31.3127	Yes	21.3	9.09906	N/D	Yes	39.5714	V	No	No	No	No	2812	M	No	No	No	9	-0.611183	AFD	No	Yes	Yes	10	11	1	No	No	420	6.69524	5.5	5.3	-1.63115	1.63527
122	T1DM	T1DM-NON	N	N	N	Yes	No	28	No	166	55	19.9594	No	66.8	24.2415	No	11.8	4.28219	N/D	Yes	38	V	No	No	No	No	3356	F	No	No	No	9	1.73982	HFD	No	Yes	Yes	19	30	11	No	No	715	4.69371	5.9	6.4	1.51717	-0.385549
123	T2DM	T2DM-CH	P	P	P	No	No	40	Yes	157	71.2	28.8856	Yes	71.1	28.845	No	-0.1	-0.0405696	N/D	Yes	38.1429	C	No	No	No	No	3416	M	No	No	No	9	1.65522	HFD	No	No	Yes	0	112	112	CH	No	735	4.64762	8.3	6.7	1.44238	-0.60647
124	T2DM	T2DM-NON	N	N	N	Yes	No	41	Yes	161	91	35.1067	Yes	94.9	36.6112	Yes	3.9	1.50457	N/D	Yes	38.1429	C	No	No	No	No	3168	M	No	No	No	9	0.908001	AFD	No	Yes	Yes	6	36	30	No	No	540	5.86667	6	5.5	-0.233654	0.911276
125	T2DM	T2DM-NON	P	N	N	Yes	No	26	No	157	47	19.0677	No	61	24.7475	No	14	5.67974	N/D	No	38	V	No	No	No	No	2808	M	No	No	No	9	-0.367063	AFD	No	Yes	Yes	6	67	61	No	No	650	4.32	6.6	5.9	0.972193	-1.14912
126	T2DM	T2DM-NON	P	N	N	Yes	No	30	No	162	74	28.1969	Yes	84.4	32.1597	Yes	10.4	3.96281	N/D	Yes	39	C	No	No	No	No	3484	F	No	No	No	9	1.67511	HFD	No	Yes	Yes	6	34	28	No	No	610	5.71148	6.3	6.4	0.532773	0.687935
127	T1DM	T1DM-HDP	P	P	P	Yes	Yes	32	No	155	80	33.2986	Yes	84.5	35.1717	Yes	4.5	1.87305	N/D	No	36.8571	C	No	No	No	No	2920	F	No	No	No	9	1.19045	AFD	No	Yes	Yes	76	40	-36	HDP (without CH)	Yes	560	5.21429	7.4	9.1	0.26073	0.737408
128	T2DM	T2DM-NON	P	N	N	No	No	39	Yes	158	50	20.0288	No	57.2	22.913	No	7.2	2.88415	N/D	No	38.2857	V	No	No	No	No	2806	F	No	No	No	9	-0.179768	AFD	No	No	No	0	0	0	No	No	560	5.01071	6.5	6.9	0.0460555	-0.0647759
129	T2DM	T2DM-NON	N	N	N	Yes	Yes	37	Yes	158	47	18.8271	No	57	22.8329	No	10	4.00577	N/D	No	37.2857	V	No	No	No	No	2824	M	No	No	No	9	0.047302	AFD	No	Yes	Yes	15	36	21	No	No	460	6.13913	5.8	5.3	-0.697339	1.38038
130	T1DM	T1DM-NON	N	N	N	Yes	Yes	35	Yes	167	58.9	21.1194	No	68.9	24.7051	No	10	3.58564	N/D	No	38.2857	V	No	No	No	No	3326	M	No	No	No	9	0.670616	AFD	No	Yes	Yes	28	36	8	No	No	570	5.83509	6	5.2	0.255276	0.812193
131	T2DM	T2DM-NON	P	P	P	No	No	29	No	160	80	31.25	Yes	91.3	35.6641	Yes	11.3	4.41406	N/D	Yes	39.4286	C	No	No	No	No	3196	M	No	No	No	9	0.537155	AFD	No	No	Yes	0	72	72	No	No	590	5.41695	9.6	6.7	0.102104	0.198824
132	T2DM	T2DM-NON	P	P	N	Yes	No	42	Yes	158	66	26.4381	Yes	77	30.8444	Yes	11	4.40635	N/D	No	38.8571	V	No	No	No	Yes	2802	F	No	No	No	9	-0.191515	AFD	No	Yes	Yes	6	58	52	No	No	495	5.66061	7	7.4	-0.576699	0.72227
133	T2DM	T2DM-NON	N	N	N	No	No	38	Yes	169	72.5	25.3843	Yes	74.5	26.0845	No	2	0.700256	N/D	No	37.4286	V	No	No	No	No	3870	F	No	Yes	No	9	3.1644	HFD	No	No	Yes	0	66	66	No	No	635	6.09449	6	6.6	0.776505	1.46597
134	T1DM	T1DM-NON	P	P	P	Yes	No	34	No	157	48	19.4734	No	65.5	26.5731	No	17.5	7.09968	N/D	Yes	38.4286	C	No	No	No	No	2714	F	No	No	No	9	-0.181147	AFD	No	Yes	Yes	6	50	44	No	No	650	4.17538	7.3	6.3	0.972193	-1.13245
135	T2DM	T2DM-NON	P	P	P	No	No	36	Yes	158	69	27.6398	Yes	72.5	29.0418	No	3.5	1.40202	N/D	No	39.5714	V	No	No	No	No	3416	M	No	No	No	9	0.769126	AFD	No	No	Yes	0	44	44	No	No	670	5.09851	8	8	1.07043	-0.287589
136	T1DM	T1DM-NON	N	N	N	Yes	Yes	28	No	159	57	22.5466	No	60.5	23.931	No	3.5	1.38444	N/D	Yes	39	V	No	No	No	No	2879	F	No	No	No	9	-0.126512	AFD	No	Yes	Yes	36	51	15	No	No	520	5.53654	5.9	5.3	-0.340215	0.48052
137	T2DM	T2DM-HDP	P	N	N	Yes	Yes	31	No	155	84	34.9636	Yes	94	39.1259	Yes	10	4.16233	N/D	Yes	38.1429	C	No	No	No	No	2430	F	No	No	Yes	9	-1.065	AFD	No	Yes	Yes	12	88	76	HDP (without CH)	No	365	6.65753	6.3	5.2	-1.90914	1.86428
138	T2DM	T2DM-NON	N	N	N	No	No	33	No	149	50	22.5215	No	63.8	28.7374	No	13.8	6.21594	N/D	Yes	38.1429	C	No	No	No	No	2894	M	No	No	No	9	0.0792977	AFD	No	No	Yes	0	38	38	No	No	615	4.70569	5.5	5.5	0.448994	-0.526899
139	T2DM	T2DM-CH	N	N	N	No	No	42	Yes	163	82	30.863	Yes	89.6	33.7235	Yes	7.6	2.86048	N/D	Yes	37.2857	C	Yes	No	No	No	3080	M	No	No	No	9	1.18059	AFD	No	No	Yes	0	13	13	CH	No	690	4.46377	6	5.8	1.1764	-0.584158
140	T2DM	T2DM-HDP	P	P	P	No	No	35	Yes	160	84	32.8125	Yes	86.3	33.7109	Yes	2.3	0.898438	N/D	No	39.1429	V	No	No	No	No	4520	F	Yes	Yes	No	9	3.93077	HFD	No	No	Yes	0	140	140	HDP (without CH)	No	850	5.31765	7.8	6.6	2.30115	0.106404
141	T1DM	T1DM-NON	P	P	P	Yes	Yes	29	No	157	72.8	29.5347	Yes	81.4	33.0237	Yes	8.6	3.48899	N/D	No	37.5714	C	Yes	No	No	No	3230	M	No	No	No	9	1.22	AFD	No	Yes	Yes	15	45	30	No	No	690	4.68116	7.6	6.2	1.36391	-0.33766
142	T2DM	T2DM-CH	P	P	P	No	No	28	No	157	91.5	37.1212	Yes	106.2	43.0849	Yes	14.7	5.96373	N/D	No	34.8571	C	No	No	No	No	2840	M	No	No	No	9	2.09432	HFD	No	No	Yes	0	42	42	CH	No	715	3.97203	9.7	7.9	1.7564	-0.364361
143	T2DM	T2DM-NON	N	N	N	Yes	No	41	Yes	160	75	29.2969	Yes	86.8	33.9062	Yes	11.8	4.60938	N/D	No	36.8571	V	No	No	No	No	3038	F	No	No	No	9	1.52019	HFD	No	Yes	Yes	6	78	72	No	No	650	4.67385	6.1	6.7	0.98936	0.076866
144	T2DM	T2DM-NON	N	N	N	Yes	Yes	31	No	153	60	25.6312	Yes	73.6	31.4409	Yes	13.6	5.80973	N/D	No	37.4286	V	No	No	No	No	3418	F	No	No	No	9	2.00575	HFD	No	Yes	Yes	15	32	17	No	No	750	4.55733	6	6.7	1.65434	-0.373797
145	T2DM	T2DM-HDP	P	P	P	No	No	39	Yes	153	63	26.9127	Yes	64.2	27.4253	No	1.2	0.512623	N/D	No	38	V	Yes	Yes	No	No	1648	M	No	No	Yes	9	-2.89482	LFD	Yes	No	Yes	0	32	32	HDP (without CH)	Yes	320	5.15	8.4	5.6	-2.47601	-0.00760995
146	T1DM	T1DM-HDP	P	P	N	Yes	Yes	30	No	163	59	22.2063	No	70.3	26.4594	No	11.3	4.25308	N/D	Yes	37.1429	V	Yes	Yes	No	No	2982	M	No	No	No	9	0.872744	AFD	No	Yes	Yes	10	31	21	HDP (without CH)	Yes	555	5.37297	6.8	6.4	0.0362184	0.566779
147	T2DM	T2DM-NON	N	N	N	Yes	Yes	36	Yes	153	68	29.0487	Yes	78	33.3205	Yes	10	4.27186	N/D	No	37.4286	V	No	No	No	No	2928	F	No	No	No	8	0.666812	AFD	No	Yes	Yes	10	25	15	No	No	620	4.72258	5.3	5.4	0.654072	-0.158776
148	T1DM	T1DM-NON	P	P	N	Yes	Yes	25	No	166	61	22.1367	No	73.5	26.673	No	12.5	4.53622	N/D	Yes	38.7143	V	No	No	No	No	3236	M	No	No	No	9	1.11314	AFD	No	Yes	Yes	20	66	46	No	No	590	5.48475	6.9	6.3	0.227409	0.467158
149	T2DM	T2DM-NON	P	P	P	No	No	29	No	153	62.2	26.571	Yes	66.8	28.536	No	4.6	1.96506	N/D	No	36	C	No	No	No	No	2844	F	No	No	No	9	0.974901	AFD	No	No	Yes	0	72	72	No	No	610	4.6623	7.3	6.7	0.674698	0.0623149
150	T2DM	T2DM-NON	P	P	P	No	No	29	No	150	70	31.1111	Yes	72	32	Yes	2	0.888889	N/D	No	37.8571	C	No	No	No	No	2918	M	No	No	No	9	0.320844	AFD	No	No	Yes	0	52	52	No	No	580	5.03103	11	6.2	0.435878	0.11494
151	T1DM	T1DM-NON	N	N	N	Yes	Yes	30	No	166	57	20.6852	No	70.3	25.5117	No	13.3	4.82654	N/D	No	37	V	No	No	No	No	3616	F	No	Yes	No	9	2.52147	HFD	No	Yes	Yes	23	50	27	No	No	700	5.16571	6	7.1	1.28503	0.39531
152	T2DM	T2DM-CH	P	P	P	Yes	Yes	33	No	151	84	36.8405	Yes	97	42.542	Yes	13	5.7015	N/D	No	37.1429	C	No	No	No	No	3908	M	No	Yes	No	9	3.8721	HFD	No	Yes	Yes	24	86	62	CH	No	780	5.01026	9.9	7.5	2.06312	0.0888732
153	T2DM	T2DM-NON	P	P	N	Yes	Yes	39	Yes	167	102.8	36.8604	Yes	104.4	37.4341	Yes	1.6	0.573703	N/D	Yes	37.8571	V	No	Yes	No	No	3540	F	No	Yes	No	9	2.8066	HFD	No	Yes	Yes	16	194	178	No	No	750	4.72	6.8	6	1.83532	-0.0731333
154	T2DM	T2DM-NON	P	N	N	Yes	Yes	23	No	154	83	34.9975	Yes	89	37.5274	Yes	6	2.52994	N/D	Yes	38.1429	C	No	Yes	No	No	3430	F	No	No	No	9	1.95528	HFD	No	Yes	Yes	87	90	3	No	No	585	5.86325	6.3	6.7	0.394021	1.04324
